# Supplementary material for: Unravelling the Skin Secretion Peptides of the Gliding Leaf Frog, Agalychnis spurrelli (Hylidae)
Source: Biomolecules. 2019 Oct 30;9(11):667. doi: 10.3390/biom9110667 (PMC6920962; doi:10.3390/biom9110667)
Supplement: Supplementary file 1 [file biomolecules-09-00667-s001.zip]

Archive with 9 entries (9 files):
- Supplementary  Figure 1.docx
- Supplementary  Figure 2.docx
- Supplementary  Table 1.xls
- Supplementary  Table 2.xls
- Supplementary  Table 3.xls
- Supplementary  Table 4.xls
- Supplementary Figure_3.docx
- Supplementary Figure_4.docx
- Supplementary Figure_5.docx
