# Supplementary material for: Unravelling the Skin Secretion Peptides of the Gliding Leaf Frog, Agalychnis spurrelli (Hylidae)
Source: Biomolecules. 2019 Oct 30;9(11):667. doi: 10.3390/biom9110667 (PMC6920962; doi:10.3390/biom9110667)
Supplement: Supplementary file 1 [file biomolecules-09-00667-s001.zip › Supplementary Table 1.xls]

## Sheet: Sup Table 1
Phyllokinin precursor	Specie		Sequence
			Signal peptide
		1																									*
Thr6, Val10, Asp11-phyllokinin	Agalychnis spurrelli		A	T	G	T	C	T	T	T	C	T	T	G	A	A	G	A	A	A	T	C	T	C	T	T	T	T	C	T	T	G	G	T	A	C	T	T	T	T	C	C	T	T	G	G	A	T	T
Hyp3-Thr6-BK precusor	A. callidryas		.	.	.	.	.	A	.	.	.	.	.	.	.	.	.	.	.	.	.	.	.	.	.	.	.	.	.	.	.	.	.	.	.	.	.	.	.	.	.	.	.	.	.	.	.	.	.
Thr6-BK precusor	A. dacnicolor		.	.	.	.	.	A	.	.	.	.	.	.	.	.	.	.	.	G	.	.	.	.	.	.	.	.	.	.	.	.	.	.	.	.	.	.	.	.	.	.	.	C	.	.	.	.	.
Ser6, Val10, Asp11-phyllokinin	A. spurrelli		.	.	.	.	.	.	.	.	.	.	.	.	.	.	.	.	.	.	.	.	.	.	.	.	C	.	.	C	.	.	.	.	.	.	.	.	.	.	.	.	.	.	.	.	.	.	.
Vespakinin T precursor	Vespa tropica		.	.	.	A	A	A	A	G	.	A	C	.	T	T	C	T	T	G	A	T	.	.	.	A	.	.	.	.	.	T	.	C	T	A	.	A	G	C	A	G	C	A	A	T	T	.	.
		51																	67	Acidic spacer																		*
Thr6, Val10, Asp11-phyllokinin	Agalychnis spurrelli		T	T	C	C	T	T	T	T	C	C	A	T	C	T	G	T	G	A	A	G	A	A	G	A	G	A	A	A	A	G	A	G	A	G	A	C	T	G	A	A	G	A	A	G	A	G	G
Hyp3-Thr6-BK precusor	A. callidryas		.	.	.	.	.	.	.	.	.	.	.	.	.	.	.	.	.	.	.	.	.	.	.	.	.	.	.	.	.	.	.	.	.	.	.	.	.	.	.	.	.	.	.	.	.	.	.
Thr6-BK precusor	A. dacnicolor		.	.	.	.	.	.	.	.	.	.	.	.	.	.	.	.	.	.	.	.	.	.	.	.	.	.	.	.	.	.	.	.	.	.	G	A	.	.	.	.	.	.	.	.	.	.	.
Ser6, Val10, Asp11-phyllokinin	A. spurrelli		.	.	.	.	.	.	.	.	.	.	.	.	.	.	.	.	.	.	G	.	.	.	.	.	.	.	.	.	.	.	.	.	.	.	.	.	.	.	.	.	.	.	G	.	.	.	.
Vespakinin T precursor	Vespa tropica		A	.	T	A	.	.	.	G	A	A	G	.	T	A	A	.	.	C	T	.	.	.	C	C	A	T	T	.	G	C	T	.	.	A	C	.	G	T	T	.	.	C	T	A	.	C	C
		101							*						*			*			*															*									*			*
Thr6, Val10, Asp11-phyllokinin	Agalychnis spurrelli		A	T	G	A	A	G	A	T	G	A	A	A	T	G	A	A	C	G	A	A	G	A	A	A	G	T	G	A	A	G	A	G	-	-	-	A	A	G	A	G	A	G	A	G	T	C	T
Hyp3-Thr6-BK precusor	A. callidryas		.	.	.	.	.	.	.	.	.	.	.	.	.	.	G	.	.	A	.	.	.	.	.	.	.	.	.	.	.	.	.	.	-	-	-	.	.	.	.	.	.	.	.	.	.	.	.
Thr6-BK precusor	A. dacnicolor		.	.	.	.	G	A	G	A	.	.	G	G	A	A	.	.	.	A	.	.	.	.	.	.	.	.	.	.	.	.	.	.	-	-	-	.	.	.	.	.	.	A	.	T	C	A	A
Ser6, Val10, Asp11-phyllokinin	A. spurrelli		.	.	.	.	.	.	.	.	.	.	C	.	.	.	G	.	.	.	.	.	.	.	.	.	.	.	.	.	.	.	.	.	A	A	A	.	.	.	.	.	.	.	.	.	.	.	.
Vespakinin T precursor	Vespa tropica		T	G	.	C	T	.	.	A	C	C	G	G	A	.	G	C	T	.	.	T	C	C	.	T	.	G	.	C	T	.	G	T	-	-	-	-	-	-	-	-	-	-	-	-	-	-	-
		151		*		154	Mature peptide																																Stop
Thr6, Val10, Asp11-phyllokinin	Agalychnis spurrelli		G	A	G	A	G	A	C	C	T	C	C	T	G	G	T	T	T	C	A	C	T	C	C	T	T	T	T	C	G	A	G	T	T	G	A	T	T	A	A	C	A	C	A	T	T	G	A
Hyp3-Thr6-BK precusor	A. callidryas		.	.	.	.	.	.	.	.	.	.	.	C	.	.	.	.	.	.	.	.	.	.	.	.	.	.	.	.	.	.	.	.	.	.	.	.	.	.	.	.	.	.	.	.	.	.	.
Thr6-BK precusor	A. dacnicolor		.	.	.	.	.	.	.	.	.	.	.	.	.	.	.	.	.	.	.	.	.	.	.	.	.	.	.	A	.	.	.	.	.	.	.	C	.	.	.	.	T	.	.	.	.	.	.
Ser6, Val10, Asp11-phyllokinin	A. spurrelli		.	.	T	.	.	.	.	.	.	.	.	C	.	.	.	.	.	.	.	G	.	.	.	.	.	.	.	.	.	.	.	.	.	.	.	.	.	.	.	.	.	.	.	.	.	.	.
Vespakinin T precursor	Vespa tropica		-	-	-	C	.	T	.	.	G	.	.	.	.	.	A	.	.	T	T	.	A	.	.	A	.	.	.	A	.	.	.	.	.	.	.	.	.	.	.	-	-	-	-	-	-	A	T
		200
Thr6, Val10, Asp11-phyllokinin	Agalychnis spurrelli		A	A	A	T	G	T	A	A	C	A	T	G	C	G	G	T	A	A	T	C	T	A	A	G	G	A	G	C	A	C	A	A	T	T	A	T	C	A	G	T	A	A	T	T	A	T	G
Hyp3-Thr6-BK precusor	A. callidryas		.	.	.	A	.	.	.	.	.	.	.	.	.	.	.	.	.	.	.	.	.	.	.	.	.	.	.	.	.	.	.	.	.	.	.	.	A	.	.	.	.	.	.	.	.	.	.
Thr6-BK precusor	A. dacnicolor		.	.	.	A	.	.	.	.	G	.	.	.	.	.	.	.	.	.	.	.	.	G	.	A	.	.	.	.	.	.	.	.	.	.	.	.	.	G	.	.	.	.	.	.	.	.	.
Ser6, Val10, Asp11-phyllokinin	A. spurrelli		.	.	.	.	.	.	.	.	-	-	C	.	T	.	A	.	.	.	.	.	.	.	.	.	.	.	.	.	.	T	.	.	.	.	.	.	.	.	.	.	.	.	.	.	.	.	.
Vespakinin T precursor	Vespa tropica		C	.	T	G	A	A	.	.	A	.	A	T	A	A	C	.	.	T	.	G	.	G	T	C	C	T	A	.	T	A	T	.	.	G	.	.	A	G	A	A	.	T	A	.	.	A	A
		201
Thr6, Val10, Asp11-phyllokinin	Agalychnis spurrelli		A	A	A	A	C	A	T	A	T	T	A	A	A	A	C	A	T	A	T	T	T	A	A	C	A	A	A	A	A	A	A	A	A	A	A	A	A	A	A	A	A	A	A	A	A	A	A
Hyp3-Thr6-BK precusor	A. callidryas		.	.	.	.	.	.	.	-	-	.	.	.	.	.	.	.	.	.	.	.	.	.	.	T	G	G	.	.	.	.	.	.	.	.	.	.	.	.	.	.	.	.	.	.	.	.	.
Thr6-BK precusor	A. dacnicolor		.	.	.	.	.	.	A	-	-	.	.	.	.	G	.	G	.	-	.	A	.	.	.	.	.	.	.	.	.	.	.	.	.	.	.	.	.	.	.	.	.	.	.	.	.	-	-
Ser6, Val10, Asp11-phyllokinin	A. spurrelli		.	.	.	.	.	.	.	.	.	.	.	.	.	G	.	.	.	.	.	.	.	.	.	.	G	G	.	.	.	.	.	.	.	.	.	.	.	.	.	.	.	.	.	.	.	.	.
Vespakinin T precursor	Vespa tropica		T	T	C	T	A	T	G	T	G	A	.	T	G	T	A	.	A	.	A	A	A	.	.	A	.	.	.	.	.	.	.	.	.	.	.	.	.	.	.	.	.	.	.	.	.	-	-
			Signal Peptides
		1																							22
Thr6, Val10, Asp11-phyllokinin	Agalychnis spurrelli		M	S	F	L	K	K	S	L	F	L	V	L	F	L	G	L	V	S	F	S	I	C
Hyp3-Thr6-BK precusor	A. callidryas		.	.	.	.	.	.	.	.	.	.	.	.	.	.	.	.	.	.	.	.	.	.
Thr6-BK precusor	A. dacnicolor		.	.	.	.	.	.	.	.	.	.	.	.	.	.	.	F	.	.	.	.	.	.
Ser6, Val10, Asp11-phyllokinin	A. spurrelli		.	.	.	.	.	.	.	.	L	.	.	.	.	.	.	.	.	.	.	.	.	.
Vespakinin T precursor	Vespa tropica		.	K	S	T	F	L	I	.	.	F	A	I	A	A	I	.	A	L	.	E	V	N
Bradykinin-like peptide RD-11	Ascaphus truei		-	-	-	-	-	-	-	-	-	-	-	-	-	-	-	-	-	-	-	-	-	-
			Acidic spacer
		23																														52
Thr6, Val10, Asp11-phyllokinin	Agalychnis spurrelli		E	E	E	K	R	E	T	E	E	E	E	N	E	D	E	M	N	E	E	S	E	E	-	K	R	E	S	P	E
Hyp3-Thr6-BK precusor	A. callidryas		.	.	.	.	.	.	.	.	.	.	.	.	.	.	.	.	D	K	.	.	.	.	-	.	.	.	.	.	.
Thr6-BK precusor	A. dacnicolor		.	.	.	.	.	.	D	.	.	.	.	.	.	R	.	E	.	K	.	.	.	.	-	.	.	N	Q	E	.
Ser6, Val10, Asp11-phyllokinin	A. spurrelli		.	.	.	.	.	.	.	.	.	.	.	.	.	.	D	.	D	.	.	.	.	.	K	.	.	.	.	.	D
Vespakinin T precursor	Vespa tropica		A	.	P	L	A	.	P	L	A	N	P	L	A	E	P	E	A	D	P	W	A	G	-	-	-	-	-	-	-
Bradykinin-like peptide RD-11	Ascaphus truei		-	-	-	-	-	-	-	-	-	-	-	-	-	-	-	-	-	-	-	-	-	-	-	-	-	-	-	-	-
			Mature peptide
		53												63
Thr6, Val10, Asp11-phyllokinin	Agalychnis spurrelli		R	P	P	G	F	T	P	F	R	V	D	*
Hyp3-Thr6-BK precusor	A. callidryas		.	.	.	.	.	.	.	.	.	.	.	.
Thr6-BK precusor	A. dacnicolor		.	.	.	.	.	.	.	.	.	.	.	.
Ser6, Val10, Asp11-phyllokinin	A. spurrelli		.	.	.	.	.	S	.	.	.	.	.	.
Vespakinin T precursor	Vespa tropica		.	.	.	.	.	S	.	.	.	.	.	.
Bradykinin-like peptide RD-11	Ascaphus truei		.	.	.	.	.	S	.	.	.	.	.	.
.= conserved amino acids, -=gaps added to maximize alignment, *=non-conservative substitucions, (* =stop codon)
[truncated: 3 more columns]
