# Supplementary material for: Unravelling the Skin Secretion Peptides of the Gliding Leaf Frog, Agalychnis spurrelli (Hylidae)
Source: Biomolecules. 2019 Oct 30;9(11):667. doi: 10.3390/biom9110667 (PMC6920962; doi:10.3390/biom9110667)
Supplement: Supplementary file 1 [file biomolecules-09-00667-s001.zip › Supplementary Table 2.xls]

## Sheet: Sup Table 2
Precursor	Sequence
	1	Signal peptide					*																													*
Medusin-AS		A	T	G	G	C	T	T	T	C	C	T	G	A	A	G	A	A	A	T	C	T	C	T	T	T	T	T	C	T	T	G	T	A	C	T	A	T	T	C	C	T	T	G	G	A	T	T	A
Medusin-AC		.	.	.	.	A	.	.	.	.	T	.	.	.	.	.	.	.	.	.	.	.	.	.	.	.	.	.	.	.	.	.	.	.	G	.	.	.	.	.	.	.	.	.	.	.	.	.	.
	51																	67	Acidic spacer
Medusin-AS		T	T	C	C	C	T	T	T	C	C	G	T	C	T	G	C	G	A	A	G	A	A	G	A	G	A	A	A	A	G	A	G	A	G	A	G	T	G	A	A	G	A	G	G	A	A	A	A
Medusin-AC		.	.	.	.	.	.	.	.	.	.	.	.	.	.	.	T	.	.	G	.	.	.	.	.	.	.	.	.	.	.	.	.	.	.	.	.	.	.	.	.	.	.	.	.	.	.	.	.
	101																									*																							148
Medusin-AS		A	T	G	A	G	C	A	A	G	A	G	G	A	A	G	A	C	G	A	T	C	G	T	G	A	T	G	A	G	A	G	A	A	G	T	G	A	A	G	A	G	A	A	G	A	G	A	T
Medusin-AC		.	.	.	.	.	.	.	.	.	.	.	.	.	.	.	.	.	.	.	C	.	.	.	.	.	A	.	.	.	.	.	.	.	.	.	.	.	.	.	.	.	.	.	.	.	.	.	.
	151	Mature peptide
Medusin-AS		T	T	G	G	G	C	A	T	G	A	T	A	C	C	A	C	T	G	G	C	A	A	T	A	T	C	T	G	C	A	A	T	A	T	C	T	G	C	A	C	T	T	T	C	A	A	A	A
Medusin-AC		.	.	A	.	.	.	.	.	.	.	.	.	.	.	.	.	.	.	.	.	.	.	.	.	.	.	.	.	.	.	.	.	.	.	.	.	.	.	.	.	.	.	.	.	.	.	.	.
	201					205	Stop codon
Medusin-AS		A	G	G	T	T	A	A	T	A	A	A	A	T	G	T	A	A	A	C	T	T	T	C	A	T	A	A	C	T	T	T	A	A	G	G	G	C	C	C	A	T	C	T	A	C	A	C	G
Medusin-AC		.	.	.	.	.	.	.	.	.	.	.	.	.	.	.	.	.	C	.	.	.	.	.	.	.	.	C	.	.	.	.	.	.	.	.	.	.	.	.	.	.	.	.	.	.	.	.	.
	251
Medusin-AS		A	T	G	G	T	G	T	T	T	C	G	T	C	T	G	G	T	T	T	T	C	T	G	G	A	T	G	G	T	T	T	G	C	A	G	A	T	T	T	-	T	T	T	T	G	C	C	G
Medusin-AC		.	.	.	.	.	.	.	.	.	.	.	.	.	.	.	.	.	.	.	.	.	.	.	.	.	C	.	.	.	.	.	.	.	G	.	.	.	.	.	C	.	.	.	.	.	.	T	.
	301
Medusin-AS		A	T	T	T	G	T	C	C	A	T	T	G	C	C	G	T	G	T	G	G	A	C	C	T	G	G	C	C	A	A	A	G	G	A	G	T	A	C	A	A	T	T	A	T	C	A	A	T
Medusin-AC		.	.	.	.	.	.	.	.	.	.	.	.	.	.	A	.	.	.	.	.	.	.	.	C	.	.	.	.	T	.	.	.	.	.	.	.	.	.	.	.	.	.	.	.	.	.	.	.
	351
Medusin-AS		T	T	G	T	C	C	G	A	A	A	A	A	T	A	T	A	T	T	A	A	A	G	C	A	T	A	T	T	T	A	A	C	C	A	A	C	A	A	A	A	A	A	A	A	A	A	A	A
Medusin-AC		.	.	.	.	.	T	.	.	.	.	.	.	.	.	.	.	.	.	.	.	.	.	.	.	.	.	.	.	.	.	.	.	.	.	.	A	.	.	.	.	.	.	.	.	.	.	.	.
		Signal peptide
	1																							22
Medusin-AS		M	A	F	L	K	K	S	L	F	L	V	L	F	L	G	L	V	S	L	S	V	C
Medusin-AC		.	D	.	.	.	.	.	.	.	.	.	V	.	.	.	.	.	.	.	.	.	.
		Acidic spacer
	23																												49
Medusin-AS		E	E	E	K	R	E	S	E	E	E	K	N	E	Q	E	E	D	D	R	D	E	R	S	E	E	K	R
Medusin-AC		.	.	.	.	.	.	.	.	.	.	.	.	.	.	.	.	.	.	.	E	.	.	.	.	.	.	.
		Mature peptide
	50																				69
Medusin-AS		L	L	G	M	I	P	L	A	I	S	A	I	S	A	L	S	K	L	G	*
Medusin-AC		.	.	.	.	.	.	.	.	.	.	.	.	.	.	.	.	.	.	.	.
. = conserved amino acids, - = gaps to maximize alignment, *= non-synonymous substitutions
[truncated: 2 more columns]
