# Supplementary material for: Unravelling the Skin Secretion Peptides of the Gliding Leaf Frog, Agalychnis spurrelli (Hylidae)
Source: Biomolecules. 2019 Oct 30;9(11):667. doi: 10.3390/biom9110667 (PMC6920962; doi:10.3390/biom9110667)
Supplement: Supplementary file 1 [file biomolecules-09-00667-s001.zip › Supplementary Table 3.xls]

## Sheet: Sup Table 3
Peptide		Mature sequence/Secondary structure																							#Aas	Alpha helix %	Hydrophobicity <H>	Hydrophobic moment <mH>	Net charge z
	1																							19
		h	h	h	h	h	h	h	h	h	h	h	h	h	h	h	h	h	h	h	h	h	h
Phylloseptin-SP1		F	L	S	L	I	P	H	V	I	S	A	I	P	H	V	V	N	A	L	S	N	La		22	100	0.848	0.516	+1
Phylloseptin-H3		.	.	.	.	.	.	.	A	.	N	.	V	S	A	L	A	-	-	-	N	Ha	-		18	100	0.703	0.424	+1
Phylloseptin-H6		.	.	.	.	.	.	T	A	.	N	.	V	S	A	L	A	-	-	-	K	H	Fa		19	100	0.746	0.505	+2
Phylloseptin-H13		L	.	.	.	V	.	.	A	.	N	.	V	S	A	I	A	-	-	-	K	H	Fa		19	100	0.709	0.482	+2
Phylloseptin-S1		.	.	.	.	.	.	.	I	V	.	G	V	A	S	I	A	-	-	-	K	H	Fa		19	94.74	0.806	0.551	+2
. = Denote same amino acids, h = alpha helix, a = amidation
