# Supplementary material for: Unravelling the Skin Secretion Peptides of the Gliding Leaf Frog, Agalychnis spurrelli (Hylidae)
Source: Biomolecules. 2019 Oct 30;9(11):667. doi: 10.3390/biom9110667 (PMC6920962; doi:10.3390/biom9110667)
Supplement: Supplementary file 1 [file biomolecules-09-00667-s001.zip › Supplementary Table 4.xls]

## Sheet: Sup Table 4
Peptide		Mature sequence/Secondary structure																													#Aas	Alpha helix %	Hydrophobicity <H>	Hydrophobic moment <mH>	Net charge z
	1																													29
		h	h	h	e	e	e	h	h	h	t	t	h	h	h	h	h	h	h	h	h	h	h	h	h	h	h	h	t
Dermaseptin-SP2		A	S	W	K	V	F	L	K	N	I	G	K	A	A	G	K	A	V	L	N	S	V	T	D	M	V	N	Qa		28	78.57	0.358	0.275	+4
Dermaseptin-SP1 (Insulinotropic peptide 1)		.	V	.	.	D	.	.	.	.	.	.	.	.	.	.	.	.	.	.	.	.	.	.	.	.	.	.	E		28	100	0.317	0.308	+1
Dermaseptin B4.		.	L	.	.	D	I	.	.	.	V	.	.	.	.	.	.	.	.	.	.	T	.	.	.	.	.	.	.		28	96.43	0.339	0.305	+3
		h	h	h	h	h		h	h	h	h	h	h	h	h	h	h	h	h	h	h	h	h	h	h	h	h	c	t
Dermaseptin-SP3		S	L	W	S	S	-	I	K	D	M	A	A	A	A	G	R	A	A	L	N	A	V	N	G	I	V	N	Pa		27	92.59	0.412	0.41	+2
		h	h	h	h	h		h	h	h	h	h	h	h	h	h	h	h	h	h	h	h	h	h	h	h	h	c	t
Dermaseptin-SP4		.	.	.	.	.	-	.	.	.	.	.	.	.	.	.	.	.	.	.	.	.	.	.	.	.	L	.	.		27	92.59	0.43	0.411	+2
		h	h	h	h	h		h	h	h	h	h	h	h	h	h	h	h	h	h	h	h	h	h	h	h	h	c	t
Dermaseptin-SP5		.	.	R	.	.	-	.	.	.	.	.	.	.	.	.	.	.	.	.	.	.	.	.	.	.	.	.	.		27	92.59	0.291	0.342	+3
SmDLP		D	.	.	N	.	-	.	.	.	.	.	.	.	.	.	.	.	.	.	.	.	.	T	.	M	.	.	Q		27	100	0.34	0.397	0
Dermaseptin-A3		.	.	.	.	K	-	.	.	E	.	.	.	T	.	.	K	.	.	.	.	.	.	T	.	M	.	.	Qa		27	96.3	0.356	0.371	+3
.=conserved amino acids, -=gaps added to maximize alignment, c=random coil, h=alpha helix, e=extended strand, t=beta turn , a=amidation
